# Supplementary material for: Health Care Worker Perspectives of HIV Pre-exposure Prophylaxis Service Delivery in Central Uganda
Source: Front Public Health. 2022 Apr 4;10:658826. doi: 10.3389/fpubh.2022.658826 (PMC9013815; doi:10.3389/fpubh.2022.658826)
Supplement: Supplementary file 1 [file Data_Sheet_1.csv]

PTID	Form Date	Type of survey	Recruitment source	Facility type	Cadre	Workstation experience	HIV-related work experience (years)	HIV information given to clients: safer sex/risk reduction	HIV information given to clients: STI treatment	HIV information given to clients: PrEP	HIV information given to clients: ART	HIV information given to clients: condom use	HIV information given to clients: SMC	HIV information given to clients: PEP	HIV information given to clients: abstinence	HIV information given to clients: family planning	HIV information given to clients: routine testing	HIV information given to clients: partner testing and disclosure	HIV information given to clients: Not Sharing Sharps	HIV information given to clients: faithfullness	HIV information given to clients: EMTCT	Heard PrEP	PrEPBenefit_SDC	PrEPBenefit_MSM	PrEPBenefit_FF	PrEPBenefit_sex workers	PrEPBenefit_truckers	PrEPBenefit_PWUD	PrEPBenefit_transgender	PrEPBenefit_sex worker clients	PrEPBenefit_raped	PrEPinformation_PrEP is before exposure	PrEPinformation_PrEP is short term	PrEPinformation_PrEP uses ARVs	PrEPinformation_PrEP is for HIV uninfected people	PrEPinformation_ PrEP is for people at high risk	PrEPinformation_Effective for HIV prevention	PrEPinformation_ PrEP does not prevent STIs	PrEPinformation_ PrEP side effects	PrEPAdherenceHelp_counselling	PrEPAdherenceHelp_reminders	PrEPAdherenceHelp_pillbox	PrEPAdherenceHelp_PrEPeducation	PrEPAdherenceHelp_benefit and effects	PrEPAdherenceHelp_Follow up visits and calls	PrEPAdherenceHelp_support groups	Facility readiness for HIV prevention	Facility readiness for PrEP delivery	PrEPDuration_dur3months
1	Jan 2018	1	2	1	1	6.0	0.2	0	0	0	0	1	0	1	1	0	1	0	0	0	0	1	1	0	0	0	0	0	0	0	0	0	1	0	0	0	0	0	1	1	0	0	0	0	0	0	2	2	0
1	Jan 2018	2	2	1	1	6.0	0.2	0	1	0	1	1	0	1	1	0	0	0	0	0	0	1	1	0	0	1	0	0	0	0	0	1	0	0	0	0	0	0	0	1	0	0	0	0	0	0	2	2	0
1	Sep 2018	3	2	1	1	9.0	20.0	0	0	0	0	1	1	1	0	0	0	0	0	0	0	1	1	0	0	1	0	0	0	0	0	0	0	0	1	0	0	0	0	0	1	0	0	0	0	0	1	1	0
2	Jan 2018	1	2	1	2	5.0	5.0	0	0	0	0	1	0	1	0	0	0	0	0	0	0	1	1	0	1	1	1	0	0	0	0	1	0	0	1	0	0	0	0	0	0	1	0	0	0	0	1	1	0
2	Jan 2018	2	2	1	2	5.0	5.0	0	1	0	0	1	1	0	1	0	0	0	0	0	0	1	1	0	1	1	0	0	0	0	0	0	0	0	1	0	0	1	0	1	0	0	0	0	0	0	1	1	0
2	Nov 2018	3	2	1	2	5.0	5.0	0	0	0	1	1	0	1	1	0	0	0	0	0	0	1	1	1	0	1	0	0	0	0	0	1	0	0	1	0	0	0	0	1	0	0	0	0	0	0	1	1	0
3	Jan 2018	1	2	1	2	0.3	0.4	0	0	0	0	1	0	1	0	1	0	0	1	0	0	2	0	0	0	0	0	0	0	0	0	0	0	0	0	0	0	0	0	0	0	0	0	0	0	0			0
3	Jan 2018	2	2	1	2	0.3	0.2	1	1	0	0	1	1	1	1	0	0	0	0	0	1	1	1	1	0	1	0	0	0	0	0	0	0	0	1	0	1	0	0	1	0	0	1	0	0	0	2	1	0
3	Jul 2018	3	2	1	2	0.5	1.0	0	0	0	0	1	0	0	0	0	0	0	1	0	0	1	1	1	0	1	0	0	0	0	0	1	0	0	1	1	0	0	0	1	1	0	0	0	1	0	1	1	0
4	Jan 2018	1	3	2	1	0.4	0.5	1	0	0	0	1	0	0	1	0	0	0	0	0	0	1	1	0	1	1	0	0	0	0	0	0	0	0	1	0	0	0	0	1	0	0	0	0	0	0	1	3	0
4	Jan 2018	2	3	2	1	0.4	0.5	0	1	0	0	1	0	1	1	0	0	0	0	0	0	1	0	0	1	1	1	0	0	0	0	1	0	0	0	1	0	0	0	1	0	0	0	0	0	0	1	2	0
5	Jan 2018	1	3	1	2	10.0	6.0	0	1	0	1	1	1	1	0	0	0	0	0	0	0	1	1	0	0	1	0	0	0	0	0	0	0	0	1	0	0	0	0	1	0	0	0	0	0	0	2	2	0
5	Jan 2018	2	3	1	2	10.0	6.0	1	1	0	1	1	1	1	1	0	0	0	0	0	0	1	1	0	0	1	1	0	0	0	0	1	0	0	1	1	0	0	0	1	0	0	0	0	0	1	2	2	0
5	Aug 2018	3	3	1	2	10.0	6.0	0	0	0	0	1	0	1	1	0	0	0	0	0	0	1	1	1	0	1	1	0	0	0	0	1	0	0	1	0	0	0	0	0	1	0	0	0	0	0	1	1	0
6	Jun 2018	3	1	1	2	3.5	1.0	0	0	0	0	1	0	0	0	0	1	0	0	0	0	1	1	0	1	1	1	0	0	0	0	0	0	0	0	1	0	0	0	1	0	0	0	1	0	0	1	1	0
6	Jan 2018	1	1	1	2	4.0	1.0	1	0	0	1	0	0	0	0	0	0	0	0	0	0	1	0	0	1	1	0	0	0	0	0	0	0	0	1	0	0	0	0	1	0	0	0	0	0	0	2	2	0
6	Jan 2018	2	1	1	2	4.0	1.0	0	0	0	0	1	0	1	0	0	0	0	0	0	1	1	1	0	0	1	1	0	0	0	0	1	1	0	1	0	0	0	0	1	0	0	0	0	0	0	2	2	0
7	Jan 2018	1	1	1	2	4.0	4.0	0	0	0	1	1	0	1	0	0	1	0	0	0	0	1	1	1	0	1	0	0	0	0	0	0	0	0	0	0	0	0	0	1	0	0	0	0	0	0	3	3	0
7	Jan 2018	2	1	1	2	4.0	4.0	0	0	0	0	1	1	1	0	0	0	0	0	0	1	1	1	1	0	1	0	0	0	0	0	0	0	0	1	1	0	0	0	0	0	0	0	0	0	1	3	2	0
7	Jul 2018	3	1	1	2	4.5	4.0	0	0	0	0	1	1	1	1	0	0	0	0	1	0	1	1	1	0	1	0	0	0	0	0	0	1	0	1	0	0	0	0	1	0	0	0	0	0	0	1	1	0
8	Jan 2018	2	1	5	2	7.0	15.0	1	1	1	1	1	1	1	1	1	0	0	0	0	0	1	1	1	1	1	1	0	0	0	0	1	0	1	1	0	0	0	0	1	1	1	0	1	0	0	2	2	0
8	Jan 2018	1	1	5	2	7.0	15.0	0	0	1	1	1	1	0	0	0	0	0	0	0	0	1	1	1	1	1	1	1	1	0	0	1	0	0	0	0	0	0	0	0	0	0	0	1	0	0	2	2	0
8	Oct 2018	3	1	5	2	7.0	15.0	1	1	0	1	1	1	1	1	0	0	0	0	0	0	1	1	0	0	1	0	0	0	0	0	1	0	0	0	0	0	0	0	1	0	0	0	0	0	0	2	2	0
9	Jan 2018	1	2	1	2	5.0	1.0	0	1	1	1	1	0	1	0	0	0	0	0	0	0	1	1	1	1	1	0	0	0	0	0	1	0	0	0	0	0	0	0	1	0	0	0	0	0	0	1	1	0
9	Jan 2018	2	2	1	2	5.0	1.0	0	0	0	0	1	1	0	1	0	0	0	0	0	0	1	1	1	1	1	0	0	0	0	0	1	1	0	1	0	0	0	0	1	1	0	0	0	0	0	2	1	0
9	Sep 2018	3	2	1	2	3.0	1.0	0	0	0	0	1	1	1	0	0	0	0	0	0	1	1	1	1	0	1	0	0	0	0	0	0	0	0	1	0	0	0	0	0	1	0	0	0	0	0	1	1	0
10	Jul 2018	3	1	5	3	2.8	2.8	0	0	1	1	1	1	1	1	0	0	1	0	0	0	1	1	1	1	1	1	0	0	0	0	0	0	0	1	1	0	0	0	1	0	0	0	0	0	0	1	1	0
10	Jan 2018	1	1	5	3	2.5	2.5	0	0	1	1	1	0	0	0	0	0	0	0	0	0	1	1	0	1	1	0	0	0	0	0	1	0	0	0	0	0	0	0	1	0	0	0	0	0	0	2	2	0
10	Jan 2018	2	1	5	3	2.5	2.5	0	0	1	1	0	1	1	0	1	0	0	0	0	0	1	1	1	1	1	1	0	0	0	0	0	0	0	1	0	0	0	1	1	0	0	1	0	0	0	2	1	0
11	Jan 2018	1	3	2	6	3.4	10.0	0	0	0	0	1	1	0	1	0	0	0	0	1	0	2	0	0	0	0	0	0	0	0	0	0	0	0	0	0	0	0	0	0	0	0	0	0	0	0			0
11	Jan 2018	2	3	2	6	3.4	10.0	0	0	1	1	1	1	1	1	0	0	0	0	0	1	1	1	1	1	1	0	0	0	0	0	0	1	0	0	0	1	0	0	1	0	0	0	0	0	0	1	1	0
12	Jan 2018	1	1	1	5	5.1	5.0	0	0	0	1	1	0	0	0	0	0	0	0	0	0	1	1	0	0	1	0	0	0	0	0	0	0	0	1	0	0	0	0	1	0	0	0	0	0	0	1	1	0
12	Jan 2018	2	1	1	5	5.1	5.0	0	1	0	1	0	1	0	0	1	0	0	0	0	1	1	1	1	0	1	0	0	1	0	0	0	0	0	1	1	0	0	0	1	0	0	0	0	0	0	1	1	0
13	Jan 2018	1	2	1	1	9.0	12.0	1	0	0	0	0	0	0	1	0	0	0	0	0	0	2	0	0	0	0	0	0	0	0	0	0	0	0	0	0	0	0	0	0	0	0	0	0	0	0			0
13	Jan 2018	2	2	1	1	9.0	12.0	0	1	0	0	1	1	1	1	0	0	0	0	0	1	1	1	1	0	1	0	0	0	0	0	1	1	1	1	0	0	0	0	1	0	0	0	0	0	0	2	2	0
14	Jan 2018	1	3	1	5	0.5	3.0	0	0	0	1	1	0	0	0	1	0	0	0	0	1	2	0	0	0	0	0	0	0	0	0	0	0	0	0	0	0	0	0	0	0	0	0	0	0	0			0
14	Jan 2018	2	3	1	5	0.5	3.0	0	1	0	1	1	1	1	1	1	0	0	0	0	0	1	1	1	1	1	0	0	0	0	0	1	0	0	1	0	0	0	0	1	1	1	0	0	0	0	1	1	0
14	Aug 2018	3	3	1	2	1.0	3.7	0	0	0	0	1	0	0	1	0	0	0	0	0	0	1	0	1	1	1	0	0	0	0	0	1	0	0	0	0	0	0	0	1	0	0	0	0	0	0	1	1	0
15	Jan 2018	1	2	1	1	0.0	2.0	0	1	1	0	1	0	1	1	0	0	0	0	0	0	1	1	0	0	1	0	0	0	0	0	1	1	1	1	0	0	0	0	0	1	0	0	0	1	0	1	1	1
15	Jan 2018	2	2	1	1	0.0	2.0	1	1	1	1	1	1	1	1	0	0	0	0	0	0	1	1	1	0	1	0	1	0	0	0	1	0	0	1	0	1	0	0	1	0	0	0	1	0	0	2	1	0
15	Aug 2018	3	2	1	1	0.7	2.7	0	1	0	1	1	0	0	1	0	0	1	0	0	0	1	1	1	0	1	0	0	0	0	0	0	0	1	1	1	0	0	0	1	0	0	0	0	0	0	1	1	0
16	Jan 2018	1	3	2	2	2.3	2.3	0	0	0	1	1	0	0	1	0	0	0	0	0	0	1	1	0	0	0	0	0	0	0	0	0	0	1	0	0	0	0	0	1	0	0	0	0	0	0	1	1	0
16	Jan 2018	2	3	2	2	2.3	2.3	0	0	0	1	1	1	0	1	0	0	0	0	0	1	1	1	0	0	1	0	0	0	0	0	0	0	0	1	1	0	0	0	0	0	1	0	0	0	0	1	1	0
17	Jan 2018	1	2	1	2	0.3	0.1	0	0	0	0	1	0	0	0	0	0	0	0	1	0	1	0	0	1	1	0	0	0	0	0	0	0	0	0	0	0	0	0	1	0	0	0	0	0	0	2	2	0
17	Jan 2018	2	2	1	2	0.3	0.1	1	1	1	1	1	1	1	1	1	0	0	0	1	0	1	1	1	1	1	1	0	0	0	0	1	1	1	1	0	0	0	0	1	1	1	0	0	0	0	2	2	0
17	Sep 2018	3	2	1	2	1.0	0.8	0	0	0	1	1	1	1	0	0	0	0	0	0	0	1	0	0	0	1	0	0	0	0	0	1	0	0	1	0	0	0	0	0	1	0	0	0	0	0	1	2	0
18	Jan 2018	1	2	1	3	1.2	1.2	0	0	0	0	1	0	0	1	0	0	0	0	0	0	1	1	0	0	1	1	0	0	0	0	0	0	0	0	1	0	0	0	1	0	0	0	0	0	0	2	1	0
18	Jan 2018	2	2	1	3	1.2	1.2	0	0	0	0	1	0	0	1	0	0	0	0	1	0	1	1	0	0	1	1	0	0	0	0	1	0	0	1	0	1	0	0	0	0	0	1	0	0	0	2	1	0
18	Sep 2018	3	2	1	3	2.0	2.0	0	0	0	0	1	0	1	0	0	0	0	0	0	0	1	1	0	0	1	1	0	0	0	0	0	0	0	1	0	0	0	0	0	1	0	0	0	0	0	1	2	0
19	Jan 2018	1	2	1	2	7.2	7.2	0	0	0	0	1	1	0	1	0	0	0	0	1	0	2	0	0	0	0	0	0	0	0	0	0	0	0	0	0	0	0	0	0	0	0	0	0	0	0			0
19	Jan 2018	2	2	1	2	7.2	7.2	0	1	0	0	1	1	0	0	1	0	0	0	0	1	1	1	0	0	1	0	0	0	0	0	1	0	0	1	0	0	0	0	1	0	0	0	0	0	0	2	2	0
19	Oct 2018	3	2	1	2	0.8	7.8	0	0	0	0	1	0	0	1	0	0	0	0	1	0	1	1	0	0	0	0	0	0	0	1	0	0	1	1	0	0	0	0	1	0	0	0	0	0	0	2	2	0
20	Jan 2018	1	3	2	2	0.5	0.5	1	1	0	0	1	0	1	1	0	0	0	0	0	0	1	1	0	0	1	0	0	0	0	0	1	0	0	0	0	0	0	0	1	0	0	0	0	0	0	2	3	0
20	Jan 2018	2	3	2	2	0.5	0.5	1	1	0	0	1	1	1	1	0	0	0	0	0	0	1	1	0	0	1	0	0	0	0	0	0	0	0	0	0	1	0	0	0	0	0	0	0	0	0	2	1	1
21	Jul 2018	3	1	5	1	3.7	4.7	0	0	1	0	1	1	1	1	0	0	0	0	1	0	1	1	0	0	1	0	0	0	0	0	1	0	0	0	1	0	0	0	1	0	0	0	0	0	0	1	1	0
21	Jan 2018	1	1	5	1	3.3	4.3	0	1	0	1	1	1	1	1	0	0	0	0	0	0	1	1	1	1	1	1	0	0	0	0	1	0	1	0	0	0	0	0	1	0	0	0	0	1	0	1	1	0
21	Jan 2018	2	1	5	1	3.3	4.3	0	1	0	1	1	1	1	0	0	0	0	0	1	0	1	1	1	1	1	0	0	0	0	0	1	0	1	0	0	0	0	0	1	0	0	0	1	0	0	1	1	0
22	Jun 2018	3	1	1	2	0.6	6.2	1	0	0	0	1	1	0	1	0	0	0	0	0	0	1	1	0	0	1	0	0	0	0	0	1	0	0	0	1	0	0	0	1	0	0	0	0	0	1	1	1	0
22	Jan 2018	1	1	1	2	0.0	5.7	1	0	0	1	1	0	0	0	0	0	0	0	0	0	2	0	0	0	0	0	0	0	0	0	0	0	0	0	0	0	0	0	0	0	0	0	0	0	0			0
22	Jan 2018	2	1	1	2	0.0	5.7	0	0	0	1	1	1	1	1	0	0	0	0	0	0	1	1	1	0	1	0	0	0	0	0	0	0	0	0	0	0	1	0	0	0	1	0	0	0	0	1	1	0
23	Jul 2018	3	2	1	2	11.5	11.5	0	0	1	0	1	1	1	0	0	0	0	0	0	0	1	1	1	0	1	0	0	0	0	0	1	0	0	1	1	0	0	0	1	0	0	0	0	0	0	1	1	0
23	Jan 2018	1	2	1	2	11.0	11.0	1	1	1	1	1	1	1	1	1	0	0	0	0	0	1	1	1	0	1	0	0	0	0	0	1	0	1	1	0	0	0	0	1	1	1	0	0	0	0	2	2	0
23	Jan 2018	2	2	1	2	11.0	11.0	0	1	0	1	0	1	0	0	0	0	0	0	0	0	1	1	1	0	1	1	0	0	0	0	0	0	0	0	1	0	0	0	0	0	0	0	1	0	0	2	1	0
24	Jan 2018	1	3	4	1	2.0	1.0	0	0	1	1	1	0	0	0	0	0	1	0	0	0	1	0	0	0	1	1	0	0	0	0	0	0	1	0	0	0	0	0	1	0	0	0	0	0	0	1	1	0
24	Jan 2018	2	3	4	1	2.0	1.0	0	0	0	0	0	0	1	0	1	0	1	0	0	0	1	1	1	0	1	1	0	0	0	0	0	0	0	0	0	1	0	0	0	0	0	1	0	0	0	1	1	0
25	Jul 2018	3	2	1	2	5.3	5.3	0	0	0	1	1	0	0	1	0	0	0	0	0	0	1	1	0	1	1	0	0	0	0	0	1	0	0	0	0	0	0	0	1	1	0	0	0	0	0	2	2	0
25	Jan 2018	1	2	1	2	4.8	4.8	0	0	0	1	1	0	0	0	0	0	0	0	1	0	1	1	0	1	1	0	0	0	0	0	0	0	0	1	0	0	0	0	1	0	0	0	0	0	0	2	1	0
25	Jan 2018	2	2	1	2	4.8	4.8	0	0	1	0	1	0	1	1	1	0	0	0	0	1	1	1	1	1	1	1	0	0	0	0	0	0	0	0	0	1	0	0	1	0	0	1	0	0	0	2	2	0
26	Jan 2018	1	1	2	2	14.0	1.0	1	0	0	0	0	0	0	0	0	0	0	0	1	0	1	0	0	0	1	1	0	0	0	0	0	0	0	1	1	0	0	0	1	1	0	0	0	0	0	2	2	0
26	Jan 2018	2	1	2	2	14.0	1.0	0	0	0	1	1	0	1	0	0	0	0	0	1	0	1	1	0	0	1	1	0	0	0	0	1	0	0	1	0	0	0	0	1	0	0	0	0	0	0	1	1	0
27	Jan 2018	1	3	1	2	1.0	13.0	1	0	1	1	1	0	1	0	0	0	0	0	0	0	1	1	0	1	1	0	0	0	0	0	0	0	0	1	0	0	0	0	0	1	1	0	0	0	0	2	1	0
27	Jan 2018	2	3	1	2	1.0	13.0	0	0	1	1	1	1	1	0	0	0	0	0	0	0	1	1	0	1	1	1	0	0	0	0	0	0	0	1	1	0	0	0	1	0	0	0	0	0	0	2	1	0
27	Aug 2018	3	3	1	2	1.4	13.7	0	0	1	1	1	0	1	1	0	0	0	1	0	0	1	1	1	1	1	1	0	0	0	0	0	1	0	1	0	1	0	0	0	1	0	1	0	0	0	1	1	0
28	Jan 2018	1	3	2	2	0.2	5.0	1	1	0	1	1	1	1	1	1	0	0	0	0	0	1	1	1	1	1	1	0	0	0	0	1	1	1	0	0	0	0	0	1	1	1	0	0	0	0	2	2	0
28	Jan 2018	2	3	2	2	0.2	5.0	0	1	0	1	1	0	1	1	0	0	0	0	0	0	1	1	1	1	1	1	0	0	0	0	0	0	0	1	1	0	0	0	1	0	0	0	0	0	0	2	2	0
28	Sep 2018	3	3	2	2	0.6	5.5	0	1	0	0	1	1	0	1	0	0	0	0	0	0	1	1	0	0	1	1	0	0	0	0	1	0	0	1	0	0	0	0	1	1	0	0	0	0	0	1	1	0
29	Jan 2018	2	3	4	2	2.0	10.0	0	0	0	0	1	0	0	0	0	0	0	0	0	1	1	0	0	1	1	1	0	0	0	0	1	0	0	1	1	0	0	0	1	0	0	0	0	0	0	1	1	0
29	Jan 2018	1	3	4	2	2.0	10.0	0	0	0	0	1	1	0	0	0	0	0	0	0	1	1	0	0	0	0	0	0	0	0	1	0	0	1	0	0	0	0	0	1	0	0	0	0	0	0	1	1	1
29	Sep 2018	3	3	4	2	2.5	10.5	0	0	0	0	1	0	0	1	0	0	0	0	0	0	1	1	0	1	1	1	0	0	0	0	1	0	0	1	0	0	0	0	0	1	0	0	0	0	0	2	1	0
30	Jan 2018	1	3	2	2	0.3	0.8	0	0	0	0	1	0	0	0	0	0	0	1	0	0	1	1	0	0	0	0	0	0	0	0	0	0	0	0	0	0	0	0	1	0	0	0	0	0	0	1	1	0
30	Jan 2018	2	3	2	2	0.3	0.8	0	1	0	0	1	1	1	1	0	0	0	0	0	1	1	1	0	0	1	1	0	0	0	0	0	0	0	1	0	0	0	0	1	0	0	0	0	0	0	1	1	0
30	Sep 2018	3	3	2	2	1.0	1.5	0	0	0	0	1	1	0	0	0	0	0	0	0	1	1	1	1	1	1	1	0	0	0	0	0	0	0	0	1	0	0	0	1	0	0	0	0	0	0	1	1	0
31	Jan 2018	1	3	2	2	0.3	4.0	0	0	0	0	1	0	0	1	0	0	0	0	1	0	2	0	0	0	0	0	0	0	0	0	0	0	0	0	0	0	0	0	0	0	0	0	0	0	0			0
31	Jan 2018	2	3	2	2	0.3	4.0	0	0	0	0	1	1	0	1	0	0	0	0	0	0	1	1	0	0	1	1	0	0	0	0	0	0	0	1	0	0	0	0	1	0	0	0	0	1	0	1	1	0
31	Sep 2018	3	3	2	2	1.1	4.7	0	0	0	0	1	0	0	0	0	0	1	0	0	0	1	1	0	1	1	1	0	0	0	0	0	0	0	1	1	0	0	0	0	0	0	0	0	0	0	1	1	0
32	Jul 2018	3	1	1	1	1.0	2.5	1	0	0	0	1	0	0	0	0	0	0	0	1	0	1	1	1	0	1	1	0	0	0	0	0	1	0	1	0	0	0	0	1	0	0	1	0	0	0	2	2	0
32	Jan 2018	1	1	1	1	0.5	2.0	0	0	0	0	1	0	0	1	0	0	0	0	0	0	1	1	0	0	0	0	0	0	0	0	1	0	0	1	0	0	0	0	1	1	0	0	0	0	0	2	2	1
32	Jan 2018	2	1	1	1	0.5	2.0	0	0	0	0	1	0	0	0	0	0	0	0	1	0	1	1	0	0	1	1	0	0	0	0	1	0	0	0	0	0	0	0	1	1	0	0	0	0	0	2	2	0
33	Jan 2018	1	3	4	1	3.2	5.5	0	0	0	0	1	1	0	1	0	0	0	0	1	0	1	1	0	1	1	0	0	0	1	0	1	0	0	0	1	0	0	0	1	0	0	0	1	0	0	1	1	0
33	Jan 2018	2	3	4	1	3.2	5.5	0	0	0	0	1	1	0	1	0	0	0	0	1	0	1	1	1	1	1	0	0	0	0	0	1	0	1	1	0	0	0	0	1	0	0	0	0	0	0	1	1	0
33	Aug 2018	3	3	4	1	3.8	6.0	0	0	1	0	1	1	1	1	0	0	0	0	1	0	1	1	1	0	1	0	0	0	0	0	0	0	0	0	0	1	0	0	1	0	0	1	0	0	0	1	1	0
34	Jan 2018	1	1	2	2	3.0	14.0	0	0	0	0	1	0	0	1	0	0	0	0	1	0	2	0	0	0	0	0	0	0	0	0	0	0	0	0	0	0	0	0	0	0	0	0	0	0	0			0
34	Jan 2018	2	1	2	2	3.0	14.0	0	0	0	1	1	1	0	1	0	0	0	0	0	1	1	1	1	0	1	0	0	0	0	0	0	0	0	0	0	0	1	0	1	0	0	0	0	1	0	1	1	0
35	Jul 2018	3	2	2	2	6.5	6.5	1	1	1	0	1	1	1	1	1	0	0	0	1	0	1	1	1	1	1	0	0	0	0	0	1	0	0	0	0	0	0	1	0	1	0	0	0	0	1	2	1	0
35	Jan 2018	1	2	2	2	6.0	6.0	0	0	0	0	1	1	1	0	0	0	0	0	1	0	1	1	0	1	1	1	0	0	0	0	1	1	0	0	0	0	0	0	1	0	0	0	0	0	1	1	1	0
35	Jan 2018	2	2	2	2	6.0	6.0	0	1	1	1	1	0	0	0	0	0	0	0	0	1	1	1	1	1	1	1	1	1	0	0	1	0	0	0	0	0	0	0	0	0	0	0	0	0	1	1	2	0
36	Jul 2018	3	2	2	2	7.5	7.5	0	1	1	1	1	1	1	0	1	0	0	0	0	1	1	1	0	1	1	0	0	0	1	0	0	0	0	0	1	0	0	0	1	1	0	0	0	1	0	2	2	0
36	Jan 2018	1	2	2	2	7.0	7.0	1	0	0	0	1	0	0	1	0	0	0	0	1	0	1	1	0	1	1	0	1	0	0	0	0	0	0	1	0	1	0	0	1	1	0	0	0	0	1	4	2	0
36	Jan 2018	2	2	2	2	7.0	7.0	0	1	1	1	1	0	0	0	0	0	0	0	0	1	1	0	1	1	1	0	1	0	0	0	1	0	1	0	0	0	0	0	1	1	0	0	0	0	0	2	2	0
37	Jan 2018	1	3	2	2	0.3	0.3	0	0	0	0	1	1	0	1	0	0	0	0	0	0	1	1	0	0	1	1	0	0	0	0	0	0	1	1	1	0	0	0	1	0	0	0	0	0	0	2	2	0
37	Jan 2018	2	3	2	2	0.3	0.3	0	0	1	1	1	1	1	1	0	0	0	0	0	1	1	1	1	1	1	1	1	1	0	0	1	0	0	1	0	1	0	0	1	1	0	0	0	1	0	2	2	0
38	Jun 2018	3	1	1	2	2.4	10.4	0	0	1	1	1	1	1	1	0	0	0	0	0	1	1	0	1	1	1	1	0	0	0	0	0	0	0	1	0	0	0	0	1	1	0	0	0	1	0	1	1	0
38	Jan 2018	1	1	1	2	2.0	10.0	0	0	1	0	1	0	1	1	0	0	0	0	1	0	1	1	1	1	1	0	1	0	0	0	1	0	0	1	0	0	0	0	0	0	0	0	1	0	0	1	1	0
38	Jan 2018	2	1	1	2	2.0	10.0	0	0	1	0	1	1	1	1	0	0	0	0	0	1	1	1	1	1	1	0	1	0	0	0	1	0	0	0	1	0	0	0	1	0	0	0	0	1	0	1	1	0
39	Jan 2018	1	3	2	6	1.5	6.0	0	0	1	0	1	0	1	0	1	0	0	0	0	0	1	1	1	0	1	0	0	0	0	0	0	0	0	1	0	0	0	0	1	1	0	0	0	0	0	1	1	0
39	Jan 2018	2	3	2	6	1.5	6.0	0	0	1	0	1	1	1	1	0	0	0	0	0	1	1	1	1	1	1	1	0	0	0	0	0	0	0	1	0	0	0	0	1	0	0	0	0	1	0	1	1	0
39	Sep 2018	3	3	2	6	2.2	6.7	0	0	1	1	1	0	1	1	0	0	0	0	0	0	1	1	1	0	1	0	0	0	1	0	0	0	1	1	0	1	0	0	1	1	0	0	0	0	0	1	1	0
40	Jul 2018	3	1	3	2	12.5	11.0	0	0	1	0	1	0	0	0	0	0	0	0	1	0	1	1	1	0	1	0	1	0	0	0	0	1	0	1	0	0	0	0	1	0	0	0	0	1	0	1	1	0
40	Jan 2018	1	1	3	2	12.0	10.5	0	0	0	0	1	0	0	1	0	0	0	0	1	0	1	0	0	0	1	0	1	0	0	0	0	0	0	1	0	0	0	0	1	1	0	0	0	0	0	2	2	0
40	Jan 2018	2	1	3	2	12.0	10.5	0	0	0	1	1	0	0	1	0	0	1	0	0	0	1	0	0	0	1	0	1	0	0	0	0	0	0	1	0	1	0	0	1	1	0	0	1	0	0	2	2	0
41	Jan 2018	1	2	4	5	0.3	0.5	0	0	0	1	1	0	0	0	0	0	0	0	0	1	1	1	0	0	0	0	0	0	0	0	0	0	0	1	0	0	0	0	0	0	0	0	0	1	0	1	1	1
41	Jan 2018	2	2	4	5	0.3	0.5	0	1	0	1	1	0	0	1	0	0	0	0	0	0	1	1	0	0	1	1	0	0	0	0	0	0	0	1	0	0	1	0	0	1	0	0	0	0	0	1	1	0
42	Jan 2018	1	1	3	1	6.0	6.0	0	0	0	0	1	1	1	0	0	0	0	0	0	1	2	0	0	0	0	0	0	0	0	0	0	0	0	0	0	0	0	0	0	0	0	0	0	0	0			0
42	Jan 2018	2	1	3	1	6.0	6.0	1	1	1	1	1	1	1	1	0	0	0	0	0	1	1	1	1	0	1	0	0	1	0	0	1	0	0	0	0	1	0	0	0	0	0	1	0	0	0	4	2	0
42	Sep 2018	3	1	3	1	6.7	6.7	0	1	1	0	1	0	1	1	0	0	0	0	0	1	1	1	0	1	1	0	0	0	1	0	0	0	0	0	1	0	0	0	1	0	0	0	0	0	0	2	2	0
43	Jul 2018	3	1	1	1	5.5	5.5	1	1	1	1	1	1	1	1	1	0	0	0	0	0	1	1	1	0	1	0	1	0	0	0	1	1	1	1	1	0	0	0	1	1	0	0	0	0	1	1	1	0
43	Jan 2018	1	1	1	1	5.0	5.0	0	1	1	1	1	0	0	1	1	0	1	0	0	0	1	1	1	1	1	0	0	0	0	0	0	0	1	1	0	0	0	0	1	1	0	0	0	0	1	1	2	0
43	Jan 2018	2	1	1	1	5.0	5.0	0	1	1	1	1	1	0	1	0	0	0	0	0	0	1	1	1	0	1	0	1	0	0	0	0	0	0	1	0	0	0	0	1	1	0	0	0	0	0	1	1	0
44	Jan 2018	1	2	4	1	1.0	0.3	0	0	0	0	1	0	1	0	0	0	0	0	0	0	1	1	0	0	1	0	0	0	0	0	0	0	0	1	0	0	0	0	1	0	0	0	0	0	0	2	2	0
44	Jan 2018	2	2	4	1	1.0	0.3	0	0	1	0	1	1	1	1	0	0	0	0	0	0	1	1	1	1	1	1	1	1	0	0	1	0	0	1	0	0	0	0	1	0	0	0	0	0	0	2	2	0
44	Sep 2018	3	2	4	1	1.7	0.9	0	0	0	0	1	1	1	0	0	0	0	0	0	1	1	1	0	0	0	0	0	0	0	0	0	0	0	1	0	0	0	0	0	1	0	0	0	0	0	2	2	0
45	Jan 2018	1	2	4	2	3.0	3.0	0	0	0	0	1	0	1	1	0	0	0	0	1	0	1	0	0	0	0	0	0	0	0	0	0	0	0	0	0	0	0	0	0	0	0	0	0	0	0	1		0
45	Jan 2018	2	2	4	2	3.0	3.0	0	0	0	1	1	0	1	0	0	0	0	0	0	1	1	1	0	0	1	0	1	0	0	0	0	0	1	1	1	0	0	0	1	1	0	0	1	0	0	2	2	0
45	Sep 2018	3	2	4	2	3.7	3.7	0	1	0	1	1	0	1	0	0	0	0	0	0	0	1	1	0	0	1	0	0	0	0	0	1	0	0	1	0	0	0	0	0	1	0	0	0	0	0	1	1	1
46	Jul 2018	3	2	3	2	3.9	13.5	0	0	0	1	1	0	0	1	0	0	1	0	0	0	1	0	0	0	1	0	0	0	0	0	0	0	0	0	1	0	0	0	0	0	0	0	0	0	0	2	2	0
46	Jan 2018	1	2	3	2	3.4	13.0	1	0	0	0	1	0	1	0	0	0	0	0	0	0	1	1	0	0	0	0	0	0	0	0	0	0	0	1	1	0	0	0	1	0	0	0	0	0	0	2	2	0
46	Jan 2018	2	2	3	2	3.4	13.0	0	0	0	0	1	0	1	1	0	0	0	0	0	1	1	1	0	0	0	0	0	0	0	0	1	0	1	0	0	0	0	0	1	0	0	0	0	0	0	1	1	0
47	Aug 2018	3	3	2	1	5.8	4.8	0	0	0	1	1	0	0	0	0	0	1	0	0	0	1	1	0	0	0	0	0	0	0	0	0	0	0	1	0	0	0	0	1	0	0	0	0	0	0	1	1	0
47	Jan 2018	1	3	2	1	5.2	4.2	0	0	0	1	1	0	0	0	0	1	0	0	0	0	1	0	0	1	1	1	0	0	0	0	0	0	0	0	1	0	0	0	1	0	0	0	0	0	0	1	1	0
47	Jan 2018	2	3	2	1	5.2	4.2	1	0	0	1	1	0	0	1	0	1	0	0	0	0	1	0	0	1	1	1	0	0	0	0	1	0	0	0	0	0	0	0	1	0	0	0	0	0	0	1	1	0
48	Jul 2018	3	2	1	4	7.9	7.9	1	0	1	1	1	1	1	1	0	0	0	0	0	1	1	1	1	1	1	0	0	0	0	0	0	0	0	0	1	0	0	0	0	0	0	1	0	0	0	2	2	0
48	Jan 2018	1	2	1	4	7.4	7.4	1	0	0	0	1	1	0	0	0	0	0	0	1	0	1	1	1	0	1	0	0	0	0	0	1	0	1	0	1	0	0	0	1	0	0	0	0	0	0	1	1	0
48	Jan 2018	2	2	1	4	7.4	7.4	1	0	0	1	1	0	0	0	0	0	0	0	0	0	1	1	1	0	1	0	0	0	0	0	0	1	1	0	0	0	0	0	1	0	0	0	0	0	0	1	3	0
49	Jan 2018	1	2	1	2	0.5	5.0	0	1	0	0	1	0	1	1	0	0	0	0	1	0	1	1	0	0	1	0	0	0	0	0	1	0	0	0	0	0	0	0	1	0	0	0	0	0	0	1	1	0
49	Jan 2018	2	2	1	2	0.5	5.0	1	0	0	1	1	1	0	1	0	1	0	0	0	0	1	1	1	0	1	0	1	0	0	0	0	0	1	1	1	0	0	0	1	0	0	0	0	0	0	1	1	0
49	Sep 2018	3	2	1	2	1.2	5.7	0	1	0	0	1	1	1	0	0	0	0	0	0	1	1	1	0	0	0	0	1	0	0	0	0	0	0	1	0	0	0	0	1	0	0	0	0	0	0	1	1	0
50	Jan 2018	1	3	1	2	8.0	15.0	0	1	0	1	1	0	0	0	0	0	0	0	0	0	1	1	0	0	0	0	0	0	0	0	0	1	0	0	0	1	0	0	1	1	0	0	0	0	0	2	2	0
50	Jan 2018	2	3	1	2	8.0	15.0	0	0	0	0	1	0	0	1	0	0	0	0	1	0	1	1	0	0	1	0	0	0	0	0	0	0	0	0	0	1	0	0	1	1	0	0	0	0	0	2	1	0
50	Oct 2018	3	3	1	2	8.8	15.8	0	0	0	1	1	1	0	1	0	0	0	0	0	0	1	1	0	0	1	0	0	0	0	0	1	0	0	0	0	0	0	0	1	0	0	0	0	0	0	1	1	0
51	Jul 2018	3	1	1	2	3.6	4.5	0	1	0	1	1	0	1	0	0	0	0	1	0	0	1	1	0	0	1	1	0	0	0	0	0	0	1	1	0	1	0	0	1	1	0	0	1	0	0	1	1	1
51	Jan 2018	1	1	1	2	3.1	4.0	0	0	0	0	1	0	0	0	0	0	0	0	0	0	2	0	0	0	0	0	0	0	0	0	0	0	0	0	0	0	0	0	0	0	0	0	0	0	0			0
51	Jan 2018	2	1	1	2	3.1	4.0	0	0	0	1	1	1	1	1	0	0	0	0	0	0	1	1	0	0	1	1	0	0	0	0	1	0	0	1	0	0	0	0	1	0	0	0	0	0	0	1	1	0
52	Aug 2018	3	1	3	2	4.0	4.0	1	0	0	1	0	0	0	0	0	0	0	1	0	0	1	1	0	0	1	1	0	0	0	0	0	0	0	0	0	1	0	0	1	0	0	0	0	0	0	1	1	0
52	Jan 2018	1	1	3	2	3.5	3.5	0	1	0	0	1	1	1	0	0	0	0	0	0	0	2	0	0	0	0	0	0	0	0	0	0	0	0	0	0	0	0	0	0	0	0	0	0	0	0			0
52	Jan 2018	2	1	3	2	3.5	3.5	0	1	1	1	1	0	0	0	0	0	0	0	0	0	1	0	0	0	1	1	0	0	0	0	0	0	0	0	1	0	0	0	1	1	0	0	0	0	0	1	1	0
53	Jul 2018	3	2	1	2	3.5	15.5	0	0	1	0	1	0	1	0	0	0	0	0	1	0	1	1	1	0	1	0	0	0	0	0	0	0	0	1	1	0	0	0	1	1	1	0	0	0	0	2	2	0
53	Jan 2018	1	2	1	2	3.1	15.1	0	1	1	0	1	1	1	1	0	0	0	0	0	0	1	1	1	1	1	1	0	0	0	0	1	0	1	0	0	0	0	0	1	1	0	0	0	0	0	2	2	0
53	Jan 2018	2	2	1	2	3.1	15.1	0	1	0	0	1	0	1	1	0	0	0	0	0	1	1	1	1	1	1	1	0	0	0	0	0	0	0	1	0	1	0	0	1	0	0	0	0	0	0	2	2	0
54	Jan 2018	1	1	1	2	2.3	5.3	0	0	0	1	1	0	0	1	0	0	1	0	0	0	1	0	0	0	1	0	0	0	0	0	1	0	1	0	0	0	0	0	1	0	0	0	0	0	0	2	2	0
54	Jan 2018	2	1	1	2	2.3	5.3	0	0	0	0	1	0	0	1	0	1	0	0	0	0	1	1	0	0	1	1	0	0	0	0	1	0	0	1	0	0	0	0	1	0	0	0	0	0	0	2	4	0
54	Oct 2018	3	1	1	2	3.0	6.0	0	0	1	0	1	1	1	1	0	0	0	0	0	0	1	1	0	0	1	1	0	0	0	0	0	0	0	1	1	0	0	0	0	0	0	0	1	0	0	2	2	0
55	Jan 2018	1	2	1	1	9.0	9.0	0	0	1	1	1	1	1	1	0	1	0	0	0	0	1	1	0	1	1	0	0	0	0	0	0	0	1	1	0	0	0	1	1	1	0	0	0	0	0	2	2	0
55	Jan 2018	2	2	1	1	9.0	9.0	1	0	1	0	1	1	1	1	0	0	0	0	1	0	1	1	1	1	1	0	1	0	0	0	1	0	0	1	0	0	0	0	1	0	0	0	0	1	0	1	1	0
56	Jan 2018	1	3	1	2	3.3	7.5	0	0	0	0	0	1	0	1	0	0	0	0	0	0	1	1	0	1	1	0	0	0	0	0	1	1	0	0	0	0	0	0	1	1	0	0	0	0	0	2	1	0
56	Jan 2018	2	3	1	2	3.3	7.5	0	0	0	0	1	0	1	1	0	1	0	0	0	0	1	1	0	1	1	0	0	0	1	0	0	0	0	1	0	0	0	0	1	0	0	0	0	0	0	2	1	0
56	Oct 2018	3	3	1	2	4.0	8.3	0	0	0	0	1	1	1	0	0	0	0	0	0	0	1	1	0	0	1	0	0	0	0	0	1	0	0	0	0	0	0	0	1	0	0	0	0	0	0	1	1	0
57	Jan 2018	1	3	1	2	6.3	5.3	1	0	0	0	1	0	0	0	0	0	0	0	1	0	1	1	0	0	0	0	0	0	0	0	0	1	0	0	0	1	0	0	1	0	1	0	0	0	0	1	1	1
57	Jan 2018	2	3	1	2	6.3	5.3	0	0	0	0	1	1	1	0	0	0	0	0	0	0	1	1	0	1	1	1	0	0	0	0	1	0	0	0	1	0	0	0	1	0	0	0	0	0	0	1	1	0
57	Oct 2018	3	3	1	2	7.0	6.0	0	1	0	1	1	0	1	0	0	0	0	0	0	0	1	1	0	1	1	1	0	0	0	0	1	0	0	0	0	0	0	0	1	1	0	0	0	0	0	1	1	0
58	Aug 2018	3	3	2	2	7.6	5.6	0	0	0	0	0	0	0	0	0	0	0	0	0	0	1	1	1	0	1	0	0	0	0	0	0	0	0	1	0	0	0	0	1	1	0	0	0	0	0	1	1	0
58	Jan 2018	1	3	2	2	7.0	5.0	1	1	0	1	1	1	1	1	1	0	0	0	0	0	2	0	0	0	0	0	0	0	0	0	0	0	0	0	0	0	0	0	0	0	0	0	0	0	0			0
58	Jan 2018	2	3	2	2	7.0	5.0	1	0	0	0	1	0	1	1	0	0	0	0	1	0	1	0	1	0	1	1	0	0	0	0	1	0	1	1	0	0	0	0	1	0	0	0	0	0	0	2	1	0
59	Jan 2018	1	3	2	2	1.5	0.3	0	0	0	0	1	0	1	1	0	0	0	0	0	0	1	0	1	0	1	0	0	0	1	0	0	1	0	1	0	0	0	0	1	1	0	0	0	0	0	1	1	1
59	Jan 2018	2	3	2	2	1.5	0.3	0	1	0	0	1	1	1	0	0	0	0	0	0	1	1	0	1	0	1	1	0	0	0	0	0	1	0	1	0	0	0	0	1	0	0	0	0	0	0	1	1	0
60	Jul 2018	3	2	1	2	1.0	10.5	0	0	1	0	1	0	0	0	0	0	1	0	0	0	1	1	0	0	1	0	0	0	0	0	0	0	0	1	1	0	0	0	1	0	0	0	0	1	0	1	1	0
60	Jan 2018	1	2	1	2	0.5	10.0	0	0	0	0	1	0	0	0	0	0	0	0	1	0	1	0	0	0	1	0	0	0	0	0	1	0	0	0	0	0	0	0	1	0	0	0	0	0	0	2	2	0
60	Jan 2018	2	2	1	2	0.5	10.0	0	0	0	0	1	0	0	0	0	1	0	0	0	0	1	1	0	0	1	0	0	0	0	0	1	0	0	1	0	0	0	0	1	0	0	0	0	0	0	2	2	0
61	Jul 2018	3	2	1	3	7.8	7.8	0	0	0	1	1	0	1	1	0	0	0	0	1	0	1	1	0	1	1	1	0	0	0	0	0	0	0	1	0	0	0	0	1	0	0	0	0	0	1	1	1	0
61	Jan 2018	1	2	1	3	7.3	7.3	0	0	0	0	1	0	0	1	0	0	0	0	0	0	1	0	0	0	1	0	0	0	0	0	0	0	0	0	1	0	0	0	0	0	0	0	0	0	0	1	1	0
61	Jan 2018	2	2	1	3	7.3	7.3	0	0	0	1	1	1	1	1	0	0	0	0	0	0	1	0	0	1	1	1	0	0	0	0	0	0	1	1	0	0	0	0	0	1	1	0	0	0	0	1	1	0
62	Sep 2018	3	1	1	2	1.7	3.7	0	0	0	1	1	0	0	0	0	0	0	0	0	1	1	0	0	0	1	0	0	0	0	0	0	0	0	1	0	0	0	0	1	0	0	0	0	0	0	1	1	0
62	Jan 2018	1	1	1	2	1.0	3.0	0	0	0	0	0	0	1	0	0	0	0	0	0	0	1	0	0	0	1	0	0	0	1	0	1	0	0	1	0	0	0	0	1	0	0	0	0	0	0	2	2	1
62	Jan 2018	2	1	1	2	1.0	3.0	0	0	0	0	1	0	0	0	0	0	0	1	0	0	1	1	1	0	1	1	0	0	0	0	1	0	0	1	0	0	0	1	1	0	0	0	0	0	0	2	2	0
63	Jul 2018	3	1	1	2	3.5	3.5	0	0	1	1	1	0	1	0	0	0	0	0	1	0	1	1	0	0	1	1	0	0	0	0	0	0	0	0	0	1	0	0	1	0	1	0	0	0	0	1	1	0
63	Jan 2018	1	1	1	2	3.0	3.0	0	0	0	1	1	0	0	0	0	0	0	0	1	0	2	0	0	0	0	0	0	0	0	0	0	0	0	0	0	0	0	0	0	0	0	0	0	0	0			0
63	Jan 2018	2	1	1	2	3.0	3.0	0	0	0	1	1	0	1	1	0	0	0	0	1	0	1	1	1	1	1	1	1	1	0	0	1	0	0	1	0	0	0	0	1	0	0	0	0	0	0	1	3	0
64	Jul 2018	3	1	1	1	6.5	6.5	1	1	1	0	1	1	1	0	1	0	0	0	0	1	1	1	1	1	1	1	0	0	0	0	0	1	1	0	1	0	0	0	1	0	0	0	0	0	1	1	1	0
64	Jan 2018	1	1	1	1	6.0	6.0	0	0	0	1	1	0	1	1	1	0	0	0	0	0	1	1	0	1	1	0	0	0	1	0	1	0	0	1	0	0	0	0	1	1	0	0	0	0	0	1	1	0
64	Jan 2018	2	1	1	1	6.0	6.0	0	1	0	1	1	0	1	0	1	0	0	0	0	1	1	1	1	1	1	0	0	1	0	0	0	0	0	1	0	0	1	0	1	0	0	1	0	0	0	1	2	0
65	Jan 2018	1	3	2	2	5.0	8.0	0	0	0	1	1	1	0	0	0	0	0	0	0	0	1	1	1	0	1	1	0	0	0	0	0	0	1	0	0	0	0	0	1	1	0	0	0	0	0	2	2	0
65	Jan 2018	2	3	2	2	5.0	8.0	1	1	1	1	0	1	1	1	1	0	0	0	0	1	1	1	1	1	1	1	0	0	0	0	1	1	1	1	0	0	0	0	1	1	1	0	0	0	0	2	2	0
65	Nov 2018	3	3	2	2	5.8	8.8	0	0	1	0	1	1	0	1	0	0	0	0	0	0	1	1	1	1	1	1	0	0	0	0	1	0	1	0	0	0	0	0	1	1	0	0	0	0	0	2	2	0
66	Jul 2018	3	2	2	2	2.8	2.8	1	0	0	0	1	0	0	1	0	0	0	0	0	1	1	0	1	0	1	0	0	0	0	0	1	0	0	0	0	0	0	0	1	0	0	0	0	0	0	2	2	0
66	Jan 2018	1	2	2	2	2.7	2.7	0	0	0	0	1	0	0	1	0	0	0	0	0	0	2	0	0	0	0	0	0	0	0	0	0	0	0	0	0	0	0	0	0	0	0	0	0	0	0			0
66	Jan 2018	2	2	2	2	2.7	2.7	0	0	1	0	1	1	0	1	0	0	0	0	0	1	1	1	0	1	1	1	0	0	0	0	1	0	0	1	0	0	0	0	0	0	0	1	0	0	0	1	1	0
67	Jan 2018	1	3	1	2	5.0	5.0	0	1	1	0	1	1	1	1	0	1	0	0	0	0	1	1	0	0	1	1	0	0	0	0	1	0	0	1	0	0	0	0	1	0	0	0	0	0	0	2	2	0
67	Jan 2018	2	3	1	1	5.0	5.0	0	1	0	1	1	1	1	0	0	0	0	0	0	1	1	1	1	1	1	0	0	0	1	0	1	0	0	1	0	0	0	0	1	1	0	0	1	0	0	2	2	0
68	Jan 2018	1	1	1	4	4.0	11.0	0	0	0	0	1	0	1	1	0	0	0	0	0	0	1	1	0	0	0	0	0	0	0	0	0	0	1	0	0	0	0	0	0	0	0	0	0	0	0	2	2	0
68	Jan 2018	2	1	1	4	4.0	11.0	0	0	1	0	1	1	1	1	0	0	0	0	1	0	1	1	0	1	1	0	1	0	0	0	0	0	1	0	0	0	0	0	1	1	0	0	0	0	0	2	2	0
69	Aug 2018	3	1	2	2	0.3	4.9	1	0	1	0	1	0	0	0	0	1	0	0	0	0	1	1	1	0	1	0	0	0	0	0	1	0	0	1	0	0	0	0	1	0	0	0	0	0	0	1	1	0
69	Jan 2018	1	1	2	2	3.0	4.3	0	0	0	0	1	0	1	0	0	0	1	0	0	0	1	1	0	0	1	0	0	0	0	0	1	0	0	1	0	0	0	0	1	0	0	0	0	0	0	2	2	0
69	Jan 2018	2	1	2	2	3.0	4.3	0	1	0	0	1	0	1	1	0	0	0	0	0	1	1	1	1	0	1	0	0	0	0	0	0	0	0	1	0	0	0	0	1	1	0	0	0	0	1	1	2	0
70	Jan 2018	1	2	2	6	20.0	20.0	0	0	0	1	0	0	0	1	0	0	0	0	1	0	1	1	0	0	1	1	0	0	0	0	0	0	0	1	1	0	0	0	1	0	0	0	0	0	0	1	1	0
70	Jan 2018	2	2	2	6	20.0	20.0	0	0	0	1	0	0	0	1	0	0	0	0	1	0	1	1	1	1	1	1	0	0	0	0	1	1	1	1	0	1	0	0	1	1	1	0	0	0	1	1	1	0
70	Nov 2018	3	2	2	6	5.0	20.0	0	1	0	0	0	0	0	0	0	0	0	0	0	0	1	1	0	1	1	0	0	0	0	0	0	1	0	0	1	0	0	0	1	0	0	0	0	0	1	1	1	0
71	Jan 2018	1	3	1	2	5.0	5.0	0	0	0	0	1	0	0	1	0	1	0	0	0	0	1	0	0	0	1	1	0	0	0	0	0	0	0	1	0	0	0	0	1	0	0	0	0	0	0	2	2	0
71	Jan 2018	2	3	1	2	5.0	5.0	0	1	0	0	1	1	0	1	0	0	0	0	0	0	1	1	0	1	1	1	0	0	0	0	1	1	0	1	1	0	0	0	1	1	0	1	0	0	0	1	2	0
72	Aug 2018	3	3	1	4	1.6	2.1	0	0	0	1	0	0	0	0	0	0	0	0	0	0	1	1	0	1	1	1	0	0	0	0	0	0	0	1	1	0	0	0	1	0	0	0	0	0	0	1	1	0
72	Jan 2018	1	3	1	4	1.0	1.6	1	0	0	0	1	0	0	1	0	0	0	1	0	0	2	0	0	0	0	0	0	0	0	0	0	0	0	0	0	0	0	0	0	0	0	0	0	0	0			0
72	Jan 2018	2	3	1	4	1.0	1.6	0	0	0	0	1	0	0	1	0	0	0	0	1	0	1	1	0	1	1	0	0	0	1	0	1	0	0	1	0	0	0	0	0	0	0	0	0	1	0	1	1	0
73	Aug 2018	3	3	1	2	3.0	3.0	0	0	1	0	1	0	1	1	0	0	0	1	0	0	1	0	0	0	1	1	0	0	0	0	0	0	0	1	0	0	0	0	1	0	0	0	0	0	0	1	1	0
73	Jan 2018	1	3	1	2	2.3	2.3	1	0	0	1	1	1	1	1	0	0	0	1	0	0	2	0	0	0	0	0	0	0	0	0	0	0	0	0	0	0	0	0	0	0	0	0	0	0	0			0
73	Jan 2018	2	3	1	2	2.3	2.3	0	0	0	0	0	1	1	1	0	0	0	1	0	0	1	1	0	0	1	1	0	0	0	0	1	0	0	0	0	0	0	0	1	0	0	0	1	0	0	1	1	0
74	Jan 2018	1	1	1	5	4.0	4.0	0	0	0	0	1	0	0	1	1	0	0	0	1	0	2	0	0	0	0	0	0	0	0	0	0	0	0	0	0	0	0	0	0	0	0	0	0	0	0			0
74	Jan 2018	2	1	1	5	4.0	4.0	0	0	0	0	1	1	0	1	0	0	0	0	0	1	1	1	0	0	1	1	0	0	0	0	0	0	1	1	0	0	1	0	1	1	0	0	0	0	1	2	1	0
75	Sep 2018	3	2	1	2	2.6	8.6	0	0	0	0	1	0	1	1	0	0	0	0	0	0	1	1	0	0	1	0	0	0	0	0	0	0	0	1	0	0	0	0	1	0	0	0	0	0	0	2	2	0
75	Jan 2018	1	2	1	2	2.0	8.0	0	0	1	0	1	1	0	0	0	0	0	0	1	0	1	1	0	0	1	0	0	0	0	0	0	0	0	1	0	0	0	0	1	0	0	0	0	0	0	1	1	0
75	Jan 2018	2	2	1	2	2.0	8.0	0	0	0	0	1	1	0	1	0	0	0	0	1	0	1	1	1	1	1	0	0	0	0	0	0	0	0	1	0	0	0	0	1	0	0	1	0	0	1	1	2	0
76	Sep 2018	3	2	1	2	9.7	9.7	0	0	1	0	1	0	0	0	0	0	0	0	1	0	1	1	1	1	1	1	0	0	0	0	0	0	0	1	1	0	0	0	1	0	0	0	0	0	0	1	1	0
76	Jan 2018	1	2	1	2	9.0	9.0	1	0	0	0	1	0	0	0	0	0	0	0	1	0	1	1	0	0	1	0	0	0	0	0	0	0	0	0	0	0	0	0	1	0	0	0	0	0	0	1	1	0
76	Jan 2018	2	2	1	2	9.0	9.0	1	1	0	1	1	1	1	1	1	0	0	0	1	0	1	1	0	0	1	1	0	0	0	0	0	1	0	0	1	0	0	0	1	0	0	0	0	0	0	1	1	0
77	Jul 2018	3	2	1	2	5.5	5.5	1	0	1	1	1	0	0	0	0	0	0	0	0	0	1	1	1	0	1	0	0	0	0	0	0	0	0	1	1	0	0	0	1	0	0	0	0	0	0	1	1	0
77	Jan 2018	1	2	1	2	5.0	5.0	1	0	0	0	1	0	1	1	0	0	0	0	0	0	1	1	0	0	1	0	0	0	0	0	0	0	1	0	0	0	0	0	1	0	0	0	0	0	0	2	2	0
77	Jan 2018	2	2	1	2	5.0	5.0	1	0	0	1	1	0	1	1	0	0	0	0	0	0	1	1	1	0	1	0	0	0	0	0	0	1	0	0	0	1	0	0	1	0	0	0	0	0	1	1	2	0
78	Jan 2018	1	2	1	1	4.3	4.3	0	0	1	0	1	1	1	0	0	1	0	0	0	0	1	1	1	0	1	0	0	0	1	0	0	0	0	1	0	1	0	0	0	0	0	1	0	0	0	3	1	0
78	Jan 2018	2	2	1	1	4.3	4.3	1	0	0	1	1	1	1	1	0	0	0	0	0	0	1	1	1	0	0	0	1	0	0	0	0	0	1	1	0	0	0	0	1	1	0	0	0	0	0	1	1	0
79	Sep 2018	3	2	1	2	3.9	4.8	0	1	0	0	1	1	1	1	0	0	0	0	0	0	1	0	1	1	0	1	0	0	0	0	1	0	0	1	0	0	0	0	1	1	0	0	0	0	0	2	1	0
79	Jan 2018	1	2	1	2	3.3	4.0	0	0	0	0	1	0	1	1	0	0	0	0	1	0	1	1	0	1	1	1	0	0	0	0	0	0	0	1	0	0	0	0	1	0	0	0	0	0	0	1	1	0
79	Jan 2018	2	2	1	2	3.3	4.0	1	1	0	1	1	1	1	1	1	0	0	0	1	0	1	1	1	1	1	1	0	0	0	0	1	0	0	1	0	0	0	0	1	0	0	1	0	0	0	1	1	0
80	Jan 2018	1	1	1	2	7.0	0.3	0	0	0	0	1	1	1	0	0	0	0	0	1	0	2	0	0	0	0	0	0	0	0	0	0	0	0	0	0	0	0	0	0	0	0	0	0	0	0			0
80	Jan 2018	2	1	1	2	7.0	0.3	0	0	0	0	1	1	1	0	0	0	0	0	1	0	1	1	0	1	1	0	0	0	0	0	0	0	0	1	0	0	0	0	1	0	0	0	0	0	0	4	4	0
[truncated: 17 more columns]
